# Supplementary material for: Bacterial biota composition in gut regions of black soldier fly larvae reared on industrial residual streams: revealing community dynamics along its intestinal tract
Source: Front Microbiol. 2023 Dec 1;14:1276187. doi: 10.3389/fmicb.2023.1276187 (PMC10722301; doi:10.3389/fmicb.2023.1276187)
Supplement: Supplementary file 4 [file Table_2.XLSX]

## Sheet: Blad1
Table S2. Composition of the bacterial MOCK community
Organism number	Genus	Species	Corresponding zOTU
1	Acinetobacter	nectaris	69
2	Staphylococcus	aureus	95
3	Enterococcus	faecalis	28
4	Asaia	sp.	54
5	Cronobacter	sp.	78
6	Stenotrophomonas	sp.	51
7	Pseudomonas	syringae	66
