# Supplementary material for: Bacterial biota composition in gut regions of black soldier fly larvae reared on industrial residual streams: revealing community dynamics along its intestinal tract
Source: Front Microbiol. 2023 Dec 1;14:1276187. doi: 10.3389/fmicb.2023.1276187 (PMC10722301; doi:10.3389/fmicb.2023.1276187)
Supplement: Supplementary file 9 [file Table_7.XLSX]

## Sheet: Gut regions, all diets combined
LEFse	feature	enrich_group	ef_lda	pvalue	padj		DESeq	feature	enrich_group	ef_F	pvalue	padj		EdgeR	feature	enrich_group	ef_LR	pvalue	padj		zOTUs shared AMG	zOTUs shared MMG	zOTUs shared PMG	zOTUs shared HG
marker1	zOTU4	Anterior midgut	4.83271	5.16276e-10	5.16276e-10		marker2	zOTU4	Anterior.midgut	13.6541	5.61849e-16	5.61849e-16		marker6	zOTU29	Anterior.midgut	27.3935	4.86867e-06	4.86867e-06		zOTU4	zOTU68	zOTU34	zOTU7
marker2	zOTU9	Anterior midgut	4.61234	1.58234e-05	1.58234e-05		marker8	zOTU26	Anterior.midgut	10.2206	2.04685e-07	2.04685e-07		marker10	zOTU26	Anterior.midgut	25.7051	1.09943e-05	1.09943e-05		zOTU13	zOTU63		zOTU17
marker3	zOTU13	Anterior midgut	3.98513	0.0104009	0.0104009		marker9	zOTU36	Anterior.midgut	5.38967	2.95145e-07	2.95145e-07		marker16	zOTU43	Anterior.midgut	22.8085	4.42707e-05	4.42707e-05		zOTU30	zOTU45
marker4	zOTU30	Anterior midgut	3.93601	0.000927248	0.000927248		marker11	zOTU9	Anterior.midgut	4.33544	1.88696e-06	1.88696e-06		marker20	zOTU16	Anterior.midgut	21.4815	8.36148e-05	8.36148e-05			zOTU33
marker5	zOTU1	Hindgut	5.31857	4.8437e-08	4.8437e-08		marker22	zOTU30	Anterior.midgut	4.95445	0.00272707	0.00272707		marker22	zOTU55	Anterior.midgut	20.8388	0.000113709	0.000113709			zOTU32
marker6	zOTU3	Hindgut	5.03018	1.77703e-06	1.77703e-06		marker24	zOTU13	Anterior.midgut	2.87965	0.010087	0.010087		marker29	zOTU30	Anterior.midgut	19.0024	0.000273085	0.000273085			zOTU24
marker7	zOTU7	Hindgut	4.75155	5.51748e-07	5.51748e-07		marker5	zOTU7	Hindgut	5.70333	4.97847e-14	4.97847e-14		marker32	zOTU57	Anterior.midgut	17.8209	0.000478878	0.000478878			zOTU23
marker8	zOTU17	Hindgut	4.60816	0.000169963	0.000169963		marker6	zOTU3	Hindgut	2.78034	1.01124e-08	1.01124e-08		marker34	zOTU12	Anterior.midgut	17.8059	0.000482306	0.000482306			zOTU21
marker9	zOTU14	Hindgut	4.51678	0.000382456	0.000382456		marker14	zOTU28	Hindgut	27.2978	6.93859e-05	6.93859e-05		marker38	zOTU72	Anterior.midgut	17.0446	0.00069198	0.00069198			zOTU20
marker10	zOTU28	Hindgut	4.28166	9.76311e-07	9.76311e-07		marker15	zOTU17	Hindgut	9.63039	0.000222555	0.000222555		marker43	zOTU13	Anterior.midgut	16.5045	0.000893512	0.000893512			zOTU5
marker11	zOTU39	Hindgut	3.76759	0.00069841	0.00069841		marker23	zOTU49	Hindgut	4.09594	0.00803853	0.00803853		marker47	zOTU4	Anterior.midgut	15.8241	0.00123216	0.00123216			zOTU2
marker12	zOTU59	Hindgut	3.5932	0.00372644	0.00372644		marker31	zOTU14	Hindgut	3.86612	0.0312931	0.0312931		marker60	zOTU71	Anterior.midgut	13.4914	0.00368591	0.00368591
marker13	zOTU134	Hindgut	2.89141	0.025458	0.025458		marker3	zOTU5	Middle.midgut	4.95738	3.84376e-15	3.84376e-15		marker67	zOTU75	Anterior.midgut	12.0685	0.00715208	0.00715208
marker14	zOTU123	Hindgut	2.82694	0.025458	0.025458		marker4	zOTU31	Middle.midgut	4.4505	1.15245e-14	1.15245e-14		marker69	zOTU82	Anterior.midgut	11.8773	0.00781546	0.00781546
marker15	zOTU5	Middle midgut	4.98899	2.31795e-09	2.31795e-09		marker7	zOTU20	Middle.midgut	3.47799	1.26505e-07	1.26505e-07		marker70	zOTU107	Anterior.midgut	11.7084	0.00845194	0.00845194
marker16	zOTU21	Middle midgut	4.35399	0.00194378	0.00194378		marker10	zOTU24	Middle.midgut	7.33788	9.54341e-07	9.54341e-07		marker71	zOTU42	Anterior.midgut	11.433	0.00960062	0.00960062
marker17	zOTU20	Middle midgut	4.28059	3.9088e-06	3.9088e-06		marker12	zOTU2	Middle.midgut	2.79607	2.49036e-06	2.49036e-06		marker72	zOTU142	Anterior.midgut	11.3656	0.00990462	0.00990462
marker18	zOTU2	Middle midgut	4.24162	3.73559e-06	3.73559e-06		marker16	zOTU53	Middle.midgut	7.10005	0.000419117	0.000419117		marker73	zOTU86	Anterior.midgut	11.2674	0.0103643	0.0103643
marker19	zOTU24	Middle midgut	4.20441	2.44536e-06	2.44536e-06		marker17	zOTU37	Middle.midgut	5.76226	0.000557638	0.000557638		marker82	zOTU104	Anterior.midgut	10.3427	0.0158671	0.0158671
marker20	zOTU33	Middle midgut	4.02939	0.0319957	0.0319957		marker18	zOTU21	Middle.midgut	1.46927	0.000864595	0.000864595		marker83	zOTU174	Anterior.midgut	10.3324	0.0159422	0.0159422
marker21	zOTU23	Middle midgut	3.87974	0.00922266	0.00922266		marker19	zOTU32	Middle.midgut	2.56755	0.00120556	0.00120556		marker90	zOTU101	Anterior.midgut	9.67529	0.0215378	0.0215378
marker22	zOTU32	Middle midgut	3.86054	9.78221e-05	9.78221e-05		marker25	zOTU23	Middle.midgut	4.97918	0.011363	0.011363		marker96	zOTU79	Anterior.midgut	8.63185	0.0346081	0.0346081
marker23	zOTU45	Middle midgut	3.7958	0.0132676	0.0132676		marker26	zOTU45	Middle.midgut	3.52894	0.0145499	0.0145499		marker97	zOTU122	Anterior.midgut	8.57324	0.0355375	0.0355375
marker24	zOTU63	Middle midgut	3.50952	0.0160411	0.0160411		marker28	zOTU68	Middle.midgut	3.25215	0.0244615	0.0244615		marker100	zOTU40	Anterior.midgut	8.45535	0.0374812	0.0374812
marker25	zOTU68	Middle midgut	3.41772	0.0250727	0.0250727		marker29	zOTU67	Middle.midgut	4.27893	0.0250598	0.0250598		marker108	zOTU105	Anterior.midgut	8.09691	0.0440507	0.0440507
marker26	zOTU70	Middle midgut	3.23649	0.00218535	0.00218535		marker30	zOTU35	Middle.midgut	1.60997	0.0251095	0.0251095		marker111	zOTU191	Anterior.midgut	7.9739	0.0465543	0.0465543
marker27	zOTU74	Middle midgut	2.92643	0.00338124	0.00338124		marker34	zOTU18	Middle.midgut	3.67316	0.0419552	0.0419552		marker113	zOTU187	Anterior.midgut	7.84634	0.0492965	0.0492965
marker28	zOTU102	Middle midgut	2.73637	0.00110649	0.00110649		marker35	zOTU44	Middle.midgut	1.78882	0.042001	0.042001		marker12	zOTU7	Hindgut	25.0942	1.47555e-05	1.47555e-05
marker29	zOTU34	Posterior midgut	3.82089	0.00245764	0.00245764		marker36	zOTU127	Middle.midgut	3.57102	0.0457998	0.0457998		marker28	zOTU49	Hindgut	19.2104	0.000247335	0.000247335
marker30	zOTU157	Posterior midgut	2.58497	0.025458	0.025458		marker37	zOTU63	Middle.midgut	3.41751	0.0472202	0.0472202		marker37	zOTU85	Hindgut	17.2982	0.000613622	0.000613622
marker31	zOTU158	Posterior midgut	2.55428	0.025458	0.025458		marker38	zOTU33	Middle.midgut	3.01952	0.0489698	0.0489698		marker44	zOTU17	Hindgut	16.4755	0.000905843	0.000905843
							marker1	zOTU1	Posterior.midgut	4.31589	3.60496e-16	3.60496e-16		marker49	zOTU62	Hindgut	15.2965	0.00158002	0.00158002
							marker13	zOTU34	Posterior.midgut	3.28597	5.12698e-05	5.12698e-05		marker61	zOTU94	Hindgut	13.4095	0.0038297	0.0038297
							marker20	zOTU84	Posterior.midgut	4.0197	0.00177057	0.00177057		marker74	zOTU123	Hindgut	11.1584	0.0108995	0.0108995
							marker21	zOTU8	Posterior.midgut	3.26373	0.00259447	0.00259447		marker91	zOTU134	Hindgut	9.62117	0.0220767	0.0220767
							marker27	zOTU29	Posterior.midgut	3.1632	0.024043	0.024043		marker94	zOTU145	Hindgut	8.94365	0.0300495	0.0300495
							marker32	zOTU6	Posterior.midgut	2.5085	0.034915	0.034915		marker104	zOTU59	Hindgut	8.30873	0.040044	0.040044
							marker33	zOTU60	Posterior.midgut	3.31457	0.0358491	0.0358491		marker110	zOTU206	Hindgut	7.98237	0.0463775	0.0463775
														marker1	zOTU5	Middle.midgut	39.3327	1.47563e-08	1.47563e-08
														marker2	zOTU18	Middle.midgut	39.1847	1.58611e-08	1.58611e-08
														marker3	zOTU24	Middle.midgut	37.2189	4.13591e-08	4.13591e-08
														marker7	zOTU2	Middle.midgut	26.338	8.10315e-06	8.10315e-06
														marker8	zOTU23	Middle.midgut	25.9897	9.5849e-06	9.5849e-06
														marker9	zOTU20	Middle.midgut	25.8607	1.02e-05	1.02e-05
														marker11	zOTU21	Middle.midgut	25.4817	1.22435e-05	1.22435e-05
														marker13	zOTU36	Middle.midgut	24.6969	1.78659e-05	1.78659e-05
														marker14	zOTU45	Middle.midgut	23.0473	3.94775e-05	3.94775e-05
														marker15	zOTU37	Middle.midgut	22.8579	4.32324e-05	4.32324e-05
														marker17	zOTU31	Middle.midgut	22.5614	4.98397e-05	4.98397e-05
														marker25	zOTU63	Middle.midgut	19.8764	0.000180056	0.000180056
														marker26	zOTU67	Middle.midgut	19.641	0.000201448	0.000201448
														marker30	zOTU68	Middle.midgut	18.8796	0.00028952	0.00028952
														marker33	zOTU102	Middle.midgut	17.806	0.00048229	0.00048229
														marker35	zOTU32	Middle.midgut	17.5615	0.000541601	0.000541601
														marker36	zOTU127	Middle.midgut	17.3006	0.000612941	0.000612941
														marker39	zOTU96	Middle.midgut	16.8526	0.000757828	0.000757828
														marker41	zOTU70	Middle.midgut	16.6587	0.000830641	0.000830641
														marker42	zOTU41	Middle.midgut	16.5485	0.000875113	0.000875113
														marker48	zOTU91	Middle.midgut	15.3645	0.00153022	0.00153022
														marker50	zOTU89	Middle.midgut	15.2761	0.00159528	0.00159528
														marker51	zOTU88	Middle.midgut	15.1968	0.00165594	0.00165594
														marker52	zOTU65	Middle.midgut	15.0733	0.00175508	0.00175508
														marker53	zOTU100	Middle.midgut	14.9228	0.00188379	0.00188379
														marker54	zOTU53	Middle.midgut	14.5481	0.00224653	0.00224653
														marker55	zOTU47	Middle.midgut	14.5114	0.00228559	0.00228559
														marker56	zOTU132	Middle.midgut	14.3857	0.00242446	0.00242446
														marker57	zOTU74	Middle.midgut	14.3777	0.00243358	0.00243358
														marker58	zOTU76	Middle.midgut	13.6786	0.00337695	0.00337695
														marker59	zOTU44	Middle.midgut	13.6573	0.00341083	0.00341083
														marker62	zOTU33	Middle.midgut	12.9354	0.00477847	0.00477847
														marker63	zOTU136	Middle.midgut	12.8051	0.00507767	0.00507767
														marker64	zOTU103	Middle.midgut	12.347	0.00628422	0.00628422
														marker66	zOTU147	Middle.midgut	12.1282	0.00695669	0.00695669
														marker68	zOTU77	Middle.midgut	11.9134	0.00768567	0.00768567
														marker75	zOTU256	Middle.midgut	10.9383	0.0120645	0.0120645
														marker76	zOTU160	Middle.midgut	10.8592	0.0125122	0.0125122
														marker77	zOTU137	Middle.midgut	10.8173	0.0127562	0.0127562
														marker78	zOTU152	Middle.midgut	10.7307	0.0132749	0.0132749
														marker79	zOTU19	Middle.midgut	10.6667	0.0136716	0.0136716
														marker80	zOTU165	Middle.midgut	10.4195	0.0153167	0.0153167
														marker81	zOTU167	Middle.midgut	10.3803	0.0155955	0.0155955
														marker86	zOTU133	Middle.midgut	9.7907	0.0204317	0.0204317
														marker87	zOTU83	Middle.midgut	9.77888	0.0205424	0.0205424
														marker88	zOTU240	Middle.midgut	9.76508	0.0206723	0.0206723
														marker92	zOTU93	Middle.midgut	9.41826	0.024217	0.024217
														marker93	zOTU208	Middle.midgut	9.15527	0.0272961	0.0272961
														marker95	zOTU228	Middle.midgut	8.69652	0.0336102	0.0336102
														marker99	zOTU112	Middle.midgut	8.52208	0.0363686	0.0363686
														marker102	zOTU120	Middle.midgut	8.31489	0.039933	0.039933
														marker103	zOTU139	Middle.midgut	8.31268	0.0399727	0.0399727
														marker105	zOTU169	Middle.midgut	8.29645	0.0402663	0.0402663
														marker106	zOTU178	Middle.midgut	8.2673	0.0407986	0.0407986
														marker107	zOTU217	Middle.midgut	8.17912	0.0424514	0.0424514
														marker109	zOTU270	Middle.midgut	8.06379	0.0447117	0.0447117
														marker112	zOTU116	Middle.midgut	7.97068	0.0466215	0.0466215
														marker114	zOTU227	Middle.midgut	7.81818	0.0499228	0.0499228
														marker4	zOTU34	Posterior.midgut	33.0602	3.12791e-07	3.12791e-07
														marker5	zOTU84	Posterior.midgut	32.0982	4.98993e-07	4.98993e-07
														marker18	zOTU157	Posterior.midgut	22.1769	5.99284e-05	5.99284e-05
														marker19	zOTU35	Posterior.midgut	21.7074	7.50464e-05	7.50464e-05
														marker21	zOTU158	Posterior.midgut	21.0856	0.000101054	0.000101054
														marker23	zOTU60	Posterior.midgut	20.5208	0.000132372	0.000132372
														marker24	zOTU10	Posterior.midgut	20.371	0.000142192	0.000142192
														marker27	zOTU6	Posterior.midgut	19.3296	0.000233676	0.000233676
														marker31	zOTU27	Posterior.midgut	18.1099	0.000417489	0.000417489
														marker40	zOTU9	Posterior.midgut	16.7659	0.000789564	0.000789564
														marker45	zOTU61	Posterior.midgut	15.9233	0.00117579	0.00117579
														marker46	zOTU64	Posterior.midgut	15.8498	0.00121729	0.00121729
														marker65	zOTU11	Posterior.midgut	12.2782	0.00648858	0.00648858
														marker84	zOTU606	Posterior.midgut	10.1687	0.017185	0.017185
														marker85	zOTU135	Posterior.midgut	9.89124	0.0195136	0.0195136
														marker89	zOTU99	Posterior.midgut	9.68066	0.0214851	0.0214851
														marker98	zOTU1	Posterior.midgut	8.52955	0.0362461	0.0362461
														marker101	zOTU897	Posterior.midgut	8.32215	0.0398026	0.0398026

## Sheet: Anterior midgut per diet
Lefse	feature	enrich_group	ef_lda	pvalue	padj		DESeq	feature	enrich_group	ef_F	pvalue	padj		EdgeR	feature	enrich_group	ef_LR	pvalue	padj			zOTUs shared on cf	zOTUs shared on DDGS	zOTUs shared on Swill
marker1	zOTU4	Chicken feed	5.08545	0.00814786	0.00814786		marker1	zOTU15	Chicken.feed	30.4277	8.349e-21	8.349e-21		marker4	zOTU15	Chicken.feed	101.041	1.14616e-22	1.14616e-22			zOTU101	zOTU10	zOTU100
marker2	zOTU3	Chicken feed	4.79694	0.00892922	0.00892922		marker17	zOTU17	Chicken.feed	14.6421	1.94537e-09	1.94537e-09		marker22	zOTU26	Chicken.feed	47.6793	4.43176e-11	4.43176e-11			zOTU113	zOTU34	zOTU104
marker3	zOTU15	Chicken feed	4.77417	0.00129977	0.00129977		marker19	zOTU20	Chicken.feed	3.05377	5.74826e-09	5.74826e-09		marker25	zOTU17	Chicken.feed	44.7961	1.87349e-10	1.87349e-10			zOTU15	zOTU35	zOTU107
marker4	zOTU1	Chicken feed	4.68946	0.0492917	0.0492917		marker21	zOTU24	Chicken.feed	13.1781	1.64314e-08	1.64314e-08		marker26	zOTU24	Chicken.feed	43.0861	4.40518e-10	4.40518e-10			zOTU17	zOTU36	zOTU12
marker5	zOTU8	Chicken feed	4.62846	0.00401529	0.00401529		marker23	zOTU30	Chicken.feed	4.39239	1.91198e-07	1.91198e-07		marker27	zOTU43	Chicken.feed	42.8867	4.86702e-10	4.86702e-10			zOTU2	zOTU6	zOTU132
marker6	zOTU2	Chicken feed	4.50196	0.0114251	0.0114251		marker33	zOTU4	Chicken.feed	3.59705	1.34794e-05	1.34794e-05		marker30	zOTU71	Chicken.feed	32.8214	7.46328e-08	7.46328e-08			zOTU24	zOTU61	zOTU16
marker7	zOTU20	Chicken feed	4.40431	0.00772183	0.00772183		marker35	zOTU43	Chicken.feed	4.17562	4.42575e-05	4.42575e-05		marker32	zOTU30	Chicken.feed	31.5398	1.41653e-07	1.41653e-07			zOTU30	zOTU64	zOTU18
marker8	zOTU30	Chicken feed	4.39521	0.0107162	0.0107162		marker39	zOTU71	Chicken.feed	10.0235	0.000160391	0.000160391		marker39	zOTU82	Chicken.feed	25.3758	3.08825e-06	3.08825e-06			zOTU32	zOTU9	zOTU19
marker9	zOTU26	Chicken feed	4.29499	0.00756332	0.00756332		marker40	zOTU32	Chicken.feed	8.04087	0.000175919	0.000175919		marker42	zOTU32	Chicken.feed	22.5475	1.27018e-05	1.27018e-05			zOTU43		zOTU23
marker10	zOTU43	Chicken feed	4.09245	0.00714619	0.00714619		marker43	zOTU82	Chicken.feed	3.76428	0.000905114	0.000905114		marker45	zOTU37	Chicken.feed	21.061	2.6709e-05	2.6709e-05			zOTU44		zOTU27
marker11	zOTU32	Chicken feed	4.04185	0.00615078	0.00615078		marker44	zOTU2	Chicken.feed	4.45072	0.0010601	0.0010601		marker49	zOTU2	Chicken.feed	18.9043	7.85218e-05	7.85218e-05			zOTU59		zOTU29
marker12	zOTU24	Chicken feed	3.65586	0.00129977	0.00129977		marker46	zOTU3	Chicken.feed	2.77579	0.00467573	0.00467573		marker51	zOTU59	Chicken.feed	17.491	0.000159178	0.000159178			zOTU71		zOTU33
marker13	zOTU71	Chicken feed	3.6553	0.00714619	0.00714619		marker48	zOTU59	Chicken.feed	2.0056	0.012404	0.012404		marker52	zOTU101	Chicken.feed	16.4681	0.000265465	0.000265465			zOTU8		zOTU42
marker14	zOTU28	Chicken feed	3.60869	0.0179762	0.0179762		marker49	zOTU113	Chicken.feed	12.3321	0.013344	0.013344		marker53	zOTU113	Chicken.feed	16.0224	0.000331726	0.000331726			zOTU82		zOTU45
marker15	zOTU17	Chicken feed	3.58766	0.00129977	0.00129977		marker53	zOTU101	Chicken.feed	3.02496	0.0276421	0.0276421		marker55	zOTU44	Chicken.feed	15.5062	0.000429399	0.000429399			zOTU83		zOTU47
marker16	zOTU82	Chicken feed	3.49382	0.00714619	0.00714619		marker55	zOTU44	Chicken.feed	4.77473	0.0335827	0.0335827		marker57	zOTU83	Chicken.feed	14.4609	0.00072419	0.00072419					zOTU55
marker17	zOTU59	Chicken feed	3.33892	0.0317804	0.0317804		marker57	zOTU83	Chicken.feed	5.3235	0.0353862	0.0353862		marker68	zOTU79	Chicken.feed	10.7872	0.00454547	0.00454547					zOTU57
marker18	zOTU101	Chicken feed	3.3267	0.0317804	0.0317804		marker58	zOTU8	Chicken.feed	2.93296	0.0366632	0.0366632		marker70	zOTU105	Chicken.feed	10.3283	0.00571799	0.00571799					zOTU60
marker19	zOTU44	Chicken feed	3.19235	0.0317804	0.0317804		marker2	zOTU26	DDGS	5.82902	1.60193e-18	1.60193e-18		marker71	zOTU84	Chicken.feed	9.68077	0.00790401	0.00790401					zOTU63
marker20	zOTU83	Chicken feed	3.09724	0.0317804	0.0317804		marker3	zOTU34	DDGS	26.1633	2.39374e-17	2.39374e-17		marker72	zOTU8	Chicken.feed	9.24666	0.00982002	0.00982002					zOTU67
marker21	zOTU113	Chicken feed	3.07203	0.00714619	0.00714619		marker14	zOTU37	DDGS	4.8768	8.99105e-10	8.99105e-10		marker73	zOTU53	Chicken.feed	8.93759	0.0114611	0.0114611					zOTU68
marker22	zOTU6	DDGS	5.16511	0.0114855	0.0114855		marker16	zOTU6	DDGS	5.21228	1.16424e-09	1.16424e-09		marker76	zOTU121	Chicken.feed	8.35288	0.0153531	0.0153531					zOTU72
marker23	zOTU9	DDGS	5.056	0.00242785	0.00242785		marker27	zOTU9	DDGS	11.2342	6.94962e-07	6.94962e-07		marker77	zOTU156	Chicken.feed	8.29117	0.0158342	0.0158342					zOTU75
marker24	zOTU10	DDGS	4.99173	0.0175194	0.0175194		marker28	zOTU10	DDGS	8.89436	1.94606e-06	1.94606e-06		marker78	zOTU125	Chicken.feed	7.85735	0.0196698	0.0196698					zOTU88
marker25	zOTU5	DDGS	4.93958	0.0127784	0.0127784		marker29	zOTU35	DDGS	10.0852	2.51736e-06	2.51736e-06		marker79	zOTU25	Chicken.feed	7.79532	0.0202893	0.0202893					zOTU89
marker26	zOTU36	DDGS	4.17264	0.00293322	0.00293322		marker30	zOTU5	DDGS	2.35147	3.25921e-06	3.25921e-06		marker80	zOTU148	Chicken.feed	7.64971	0.0218216	0.0218216					zOTU91
marker27	zOTU35	DDGS	4.02624	0.00404161	0.00404161		marker36	zOTU36	DDGS	23.4101	4.97532e-05	4.97532e-05		marker81	zOTU209	Chicken.feed	7.55666	0.0228608	0.0228608					zOTU96
marker28	zOTU34	DDGS	3.96969	0.00303654	0.00303654		marker38	zOTU64	DDGS	9.63974	8.38113e-05	8.38113e-05		marker28	zOTU6	DDGS	41.4796	9.83621e-10	9.83621e-10
marker29	zOTU61	DDGS	3.62395	0.0036511	0.0036511		marker41	zOTU84	DDGS	4.89691	0.000352246	0.000352246		marker31	zOTU34	DDGS	32.3225	9.57764e-08	9.57764e-08
marker30	zOTU64	DDGS	3.56395	0.0023686	0.0023686		marker42	zOTU61	DDGS	11.6812	0.000404338	0.000404338		marker35	zOTU10	DDGS	28.7954	5.58679e-07	5.58679e-07
marker31	zOTU37	DDGS	3.44538	0.00725601	0.00725601		marker45	zOTU53	DDGS	2.42879	0.00288373	0.00288373		marker41	zOTU35	DDGS	22.8146	1.11142e-05	1.11142e-05
marker32	zOTU84	DDGS	3.1234	0.0352798	0.0352798		marker4	zOTU29	Swill	21.8833	3.81748e-15	3.81748e-15		marker56	zOTU9	DDGS	14.9562	0.000565322	0.000565322
marker33	zOTU12	Swill	5.07919	0.00129977	0.00129977		marker5	zOTU16	Swill	15.379	1.18461e-14	1.18461e-14		marker58	zOTU64	DDGS	14.2204	0.000816738	0.000816738
marker34	zOTU16	Swill	4.99743	0.00129977	0.00129977		marker6	zOTU12	Swill	14.3381	2.14422e-14	2.14422e-14		marker62	zOTU61	DDGS	13.1152	0.00141929	0.00141929
marker35	zOTU19	Swill	4.85444	0.00510376	0.00510376		marker7	zOTU45	Swill	27.7768	9.50767e-14	9.50767e-14		marker74	zOTU36	DDGS	8.67734	0.0130539	0.0130539
marker36	zOTU29	Swill	4.50429	0.00129977	0.00129977		marker8	zOTU23	Swill	24.6237	2.28542e-12	2.28542e-12		marker1	zOTU16	Swill	115.403	8.72099e-26	8.72099e-26
marker37	zOTU13	Swill	4.47584	0.00533571	0.00533571		marker9	zOTU27	Swill	10.8318	6.13682e-12	6.13682e-12		marker2	zOTU12	Swill	114.816	1.16949e-25	1.16949e-25
marker38	zOTU33	Swill	4.43438	0.00401529	0.00401529		marker10	zOTU63	Swill	22.5537	6.34093e-11	6.34093e-11		marker3	zOTU29	Swill	104.535	1.99725e-23	1.99725e-23
marker39	zOTU27	Swill	4.42167	0.00129977	0.00129977		marker11	zOTU55	Swill	14.2115	1.09579e-10	1.09579e-10		marker5	zOTU27	Swill	100.369	1.60387e-22	1.60387e-22
marker40	zOTU18	Swill	4.20874	0.00129977	0.00129977		marker12	zOTU68	Swill	51.1125	1.1534e-10	1.1534e-10		marker6	zOTU45	Swill	92.9308	6.6119e-21	6.6119e-21
marker41	zOTU45	Swill	4.14602	0.00129977	0.00129977		marker13	zOTU57	Swill	82.3411	1.28097e-10	1.28097e-10		marker7	zOTU23	Swill	88.738	5.38006e-20	5.38006e-20
marker42	zOTU55	Swill	4.04174	0.00129977	0.00129977		marker15	zOTU18	Swill	3.6813	9.05093e-10	9.05093e-10		marker8	zOTU55	Swill	87.1361	1.19848e-19	1.19848e-19
marker43	zOTU23	Swill	4.03961	0.00129977	0.00129977		marker18	zOTU60	Swill	12.7288	3.7345e-09	3.7345e-09		marker9	zOTU63	Swill	82.1734	1.43311e-18	1.43311e-18
marker44	zOTU63	Swill	3.88911	0.00129977	0.00129977		marker20	zOTU67	Swill	18.1033	1.6036e-08	1.6036e-08		marker10	zOTU18	Swill	80.1253	3.99028e-18	3.99028e-18
marker45	zOTU60	Swill	3.83308	0.00129977	0.00129977		marker22	zOTU100	Swill	43.2995	1.08717e-07	1.08717e-07		marker11	zOTU68	Swill	78.2523	1.01793e-17	1.01793e-17
marker46	zOTU68	Swill	3.76848	0.00129977	0.00129977		marker24	zOTU89	Swill	32.8282	2.42033e-07	2.42033e-07		marker12	zOTU57	Swill	77.2658	1.66701e-17	1.66701e-17
marker47	zOTU57	Swill	3.72929	0.00129977	0.00129977		marker25	zOTU91	Swill	24.379	3.20122e-07	3.20122e-07		marker13	zOTU60	Swill	76.3177	2.67813e-17	2.67813e-17
marker48	zOTU67	Swill	3.68078	0.00129977	0.00129977		marker26	zOTU88	Swill	22.2628	3.87153e-07	3.87153e-07		marker14	zOTU67	Swill	71.5869	2.85172e-16	2.85172e-16
marker49	zOTU100	Swill	3.49294	0.00129977	0.00129977		marker31	zOTU75	Swill	51.8582	3.93883e-06	3.93883e-06		marker15	zOTU100	Swill	64.6484	9.15774e-15	9.15774e-15
marker50	zOTU91	Swill	3.4924	0.00129977	0.00129977		marker32	zOTU107	Swill	111.512	5.16048e-06	5.16048e-06		marker16	zOTU89	Swill	63.8223	1.38405e-14	1.38405e-14
marker51	zOTU88	Swill	3.47836	0.00129977	0.00129977		marker34	zOTU72	Swill	19.4481	3.63633e-05	3.63633e-05		marker17	zOTU88	Swill	63.3367	1.76444e-14	1.76444e-14
marker52	zOTU89	Swill	3.47265	0.00129977	0.00129977		marker37	zOTU96	Swill	131.409	5.62153e-05	5.62153e-05		marker18	zOTU91	Swill	63.2414	1.85054e-14	1.85054e-14
marker53	zOTU107	Swill	3.33633	0.00129977	0.00129977		marker47	zOTU104	Swill	12.7669	0.0077884	0.0077884		marker19	zOTU75	Swill	56.9307	4.34161e-13	4.34161e-13
marker54	zOTU75	Swill	3.33442	0.00129977	0.00129977		marker50	zOTU132	Swill	10.3604	0.016821	0.016821		marker20	zOTU107	Swill	54.7176	1.31286e-12	1.31286e-12
marker55	zOTU47	Swill	3.32964	0.0317804	0.0317804		marker51	zOTU19	Swill	24.9271	0.0227106	0.0227106		marker21	zOTU72	Swill	49.3158	1.95527e-11	1.95527e-11
marker56	zOTU72	Swill	3.26976	0.00129977	0.00129977		marker52	zOTU33	Swill	18.4202	0.0257384	0.0257384		marker23	zOTU96	Swill	47.0307	6.12928e-11	6.12928e-11
marker57	zOTU96	Swill	3.23759	0.00129977	0.00129977		marker54	zOTU42	Swill	13.9962	0.0303442	0.0303442		marker24	zOTU20	Swill	46.8661	6.65509e-11	6.65509e-11
marker58	zOTU104	Swill	3.21458	0.00714619	0.00714619		marker56	zOTU47	Swill	1.96203	0.0344941	0.0344941		marker29	zOTU104	Swill	36.8877	9.77117e-09	9.77117e-09
marker59	zOTU132	Swill	3.10057	0.00714619	0.00714619									marker33	zOTU132	Swill	31.2049	1.67474e-07	1.67474e-07
marker60	zOTU42	Swill	3.06325	0.00714619	0.00714619									marker34	zOTU47	Swill	30.4326	2.46408e-07	2.46408e-07
marker61	zOTU174	Swill	3.04177	0.0317804	0.0317804									marker36	zOTU33	Swill	28.7785	5.63411e-07	5.63411e-07
marker62	zOTU135	Swill	3.02237	0.0317804	0.0317804									marker37	zOTU42	Swill	27.3374	1.15816e-06	1.15816e-06
marker63	zOTU136	Swill	2.99864	0.0317804	0.0317804									marker38	zOTU19	Swill	26.6464	1.63612e-06	1.63612e-06
marker64	zOTU142	Swill	2.99751	0.0317804	0.0317804									marker40	zOTU11	Swill	24.247	5.43047e-06	5.43047e-06
														marker43	zOTU13	Swill	21.851	1.79935e-05	1.79935e-05
														marker44	zOTU3	Swill	21.1764	2.52115e-05	2.52115e-05
														marker46	zOTU135	Swill	20.0166	4.50247e-05	4.50247e-05
														marker47	zOTU136	Swill	19.9102	4.7486e-05	4.7486e-05
														marker48	zOTU142	Swill	19.4578	5.95365e-05	5.95365e-05
														marker50	zOTU174	Swill	18.6207	9.04847e-05	9.04847e-05
														marker54	zOTU65	Swill	15.8382	0.000363737	0.000363737
														marker59	zOTU114	Swill	14.0725	0.000879428	0.000879428
														marker60	zOTU152	Swill	13.6627	0.00107942	0.00107942
														marker61	zOTU41	Swill	13.3412	0.00126764	0.00126764
														marker63	zOTU139	Swill	12.4113	0.002018	0.002018
														marker64	zOTU147	Swill	12.1417	0.00230924	0.00230924
														marker65	zOTU191	Swill	12.1417	0.00230924	0.00230924
														marker66	zOTU160	Swill	11.9931	0.00248731	0.00248731
														marker67	zOTU187	Swill	11.9097	0.00259321	0.00259321
														marker69	zOTU93	Swill	10.4356	0.00541916	0.00541916
														marker75	zOTU1	Swill	8.55072	0.013907	0.013907
														marker82	zOTU86	Swill	7.52314	0.0232473	0.0232473
														marker83	zOTU220	Swill	7.43967	0.024238	0.024238
														marker84	zOTU39	Swill	7.42184	0.024455	0.024455
														marker85	zOTU77	Swill	7.37391	0.0250481	0.0250481
														marker86	zOTU120	Swill	6.87787	0.0320989	0.0320989
														marker87	zOTU122	Swill	6.44539	0.0398474	0.0398474
														marker88	zOTU178	Swill	6.44539	0.0398474	0.0398474
														marker89	zOTU177	Swill	6.24192	0.0441148	0.0441148
														marker90	zOTU172	Swill	6.08732	0.0476601	0.0476601
														marker91	zOTU214	Swill	6.00282	0.0497169	0.0497169
														marker92	zOTU216	Swill	6.00282	0.0497169	0.0497169
														marker93	zOTU250	Swill	6.00282	0.0497169	0.0497169

## Sheet: Middle midgut per diet
LEFse	feature	enrich_group	ef_lda	pvalue	padj		DESeq	feature	enrich_group	ef_F	pvalue	padj		EdgeR	feature	enrich_group	ef_LR	pvalue	padj		zOTUs shared on cf	zOTUs shared on DDGS	zOTUs shared on Swill
marker1	zOTU15	Chicken feed	5.00081	0.0023686	0.0023686		marker1	zOTU26	Chicken.feed	8.21461	1.41423e-13	1.41423e-13		marker13	zOTU15	Chicken.feed	52.7936	3.43575e-12	3.43575e-12		zOTU101	zOTU102	zOTU100
marker2	zOTU3	Chicken feed	4.9387	0.00900478	0.00900478		marker7	zOTU43	Chicken.feed	5.16645	8.7109e-09	8.7109e-09		marker29	zOTU43	Chicken.feed	41.423	1.01183e-09	1.01183e-09		zOTU15	zOTU14	zOTU104
marker3	zOTU4	Chicken feed	4.69571	0.0177743	0.0177743		marker8	zOTU71	Chicken.feed	37.6647	2.97438e-08	2.97438e-08		marker44	zOTU26	Chicken.feed	22.8139	1.11182e-05	1.11182e-05		zOTU2	zOTU34	zOTU107
marker4	zOTU24	Chicken feed	4.68871	0.00172309	0.00172309		marker16	zOTU24	Chicken.feed	16.6084	1.05098e-06	1.05098e-06		marker46	zOTU71	Chicken.feed	20.1665	4.17732e-05	4.17732e-05		zOTU24	zOTU35	zOTU114
marker5	zOTU2	Chicken feed	4.68021	0.0051352	0.0051352		marker21	zOTU4	Chicken.feed	6.63648	2.73167e-06	2.73167e-06		marker47	zOTU24	Chicken.feed	19.7389	5.17319e-05	5.17319e-05		zOTU26	zOTU36	zOTU12
marker6	zOTU1	Chicken feed	4.66053	0.0262523	0.0262523		marker22	zOTU15	Chicken.feed	18.526	5.05072e-06	5.05072e-06		marker58	zOTU76	Chicken.feed	16.3891	0.000276161	0.000276161		zOTU30	zOTU37	zOTU127
marker7	zOTU8	Chicken feed	4.58851	0.00973527	0.00973527		marker33	zOTU31	Chicken.feed	2.41809	9.80195e-05	9.80195e-05		marker59	zOTU59	Chicken.feed	16.1914	0.000304853	0.000304853		zOTU43	zOTU39	zOTU13
marker8	zOTU20	Chicken feed	4.58783	0.0355805	0.0355805		marker40	zOTU83	Chicken.feed	4.87155	0.00037336	0.00037336		marker63	zOTU82	Chicken.feed	15.8834	0.000355595	0.000355595		zOTU44	zOTU5	zOTU132
marker9	zOTU32	Chicken feed	4.25333	0.0135588	0.0135588		marker41	zOTU2	Chicken.feed	22.079	0.00041446	0.00041446		marker65	zOTU30	Chicken.feed	15.7577	0.000378664	0.000378664		zOTU59	zOTU53	zOTU139
marker10	zOTU31	Chicken feed	4.16942	0.0262523	0.0262523		marker42	zOTU3	Chicken.feed	1.65491	0.000424186	0.000424186		marker66	zOTU83	Chicken.feed	15.5333	0.000423628	0.000423628		zOTU71	zOTU6	zOTU147
marker11	zOTU26	Chicken feed	4.00442	0.00365971	0.00365971		marker43	zOTU44	Chicken.feed	4.15961	0.000641495	0.000641495		marker76	zOTU2	Chicken.feed	14.0767	0.00087758	0.00087758		zOTU79	zOTU61	zOTU16
marker12	zOTU43	Chicken feed	4.00005	0.00129977	0.00129977		marker44	zOTU82	Chicken.feed	3.62945	0.000648194	0.000648194		marker77	zOTU8	Chicken.feed	13.3617	0.00125468	0.00125468		zOTU8	zOTU64	zOTU18
marker13	zOTU30	Chicken feed	3.76022	0.0216899	0.0216899		marker48	zOTU30	Chicken.feed	6.9306	0.00103499	0.00103499		marker78	zOTU44	Chicken.feed	13.1754	0.00137724	0.00137724		zOTU82	zOTU7	zOTU19
marker14	zOTU44	Chicken feed	3.71966	0.00548656	0.00548656		marker49	zOTU32	Chicken.feed	3.89339	0.00105663	0.00105663		marker85	zOTU101	Chicken.feed	11.8059	0.00273134	0.00273134		zOTU83	zOTU70	zOTU23
marker15	zOTU71	Chicken feed	3.51699	0.00129977	0.00129977		marker51	zOTU1	Chicken.feed	3.56255	0.00161917	0.00161917		marker98	zOTU79	Chicken.feed	10.4437	0.00539746	0.00539746			zOTU74	zOTU27
marker16	zOTU82	Chicken feed	3.37017	0.00714619	0.00714619		marker57	zOTU59	Chicken.feed	3.21983	0.00564558	0.00564558		marker99	zOTU105	Chicken.feed	10.4373	0.00541457	0.00541457			zOTU9	zOTU29
marker17	zOTU83	Chicken feed	3.34494	0.00714619	0.00714619		marker63	zOTU101	Chicken.feed	2.59599	0.0188091	0.0188091		marker101	zOTU116	Chicken.feed	10.0589	0.00654241	0.00654241				zOTU33
marker18	zOTU59	Chicken feed	3.3399	0.0317804	0.0317804		marker65	zOTU79	Chicken.feed	3.85013	0.0236152	0.0236152		marker105	zOTU125	Chicken.feed	9.25076	0.00979994	0.00979994				zOTU45
marker19	zOTU101	Chicken feed	3.13836	0.0317804	0.0317804		marker66	zOTU8	Chicken.feed	6.54289	0.0236657	0.0236657		marker106	zOTU133	Chicken.feed	9.18938	0.0101053	0.0101053				zOTU55
marker20	zOTU17	Chicken feed	3.06539	0.0428142	0.0428142		marker67	zOTU20	Chicken.feed	2.76481	0.0251219	0.0251219		marker108	zOTU167	Chicken.feed	8.98764	0.0111779	0.0111779				zOTU57
marker21	zOTU79	Chicken feed	3.03397	0.0317804	0.0317804		marker69	zOTU103	Chicken.feed	1.66574	0.0379048	0.0379048		marker112	zOTU17	Chicken.feed	7.42023	0.0244747	0.0244747				zOTU60
marker22	zOTU5	DDGS	5.43107	0.00373503	0.00373503		marker70	zOTU76	Chicken.feed	2.5846	0.038707	0.038707		marker113	zOTU113	Chicken.feed	6.93861	0.0311386	0.0311386				zOTU63
marker23	zOTU21	DDGS	4.88935	0.0414319	0.0414319		marker3	zOTU5	DDGS	11.9785	5.29715e-12	5.29715e-12		marker114	zOTU144	Chicken.feed	6.77103	0.0338603	0.0338603				zOTU65
marker24	zOTU9	DDGS	4.5866	0.00302647	0.00302647		marker5	zOTU37	DDGS	30.9764	1.13262e-09	1.13262e-09		marker115	zOTU108	Chicken.feed	6.57215	0.0374003	0.0374003				zOTU67
marker25	zOTU14	DDGS	4.39988	0.00857849	0.00857849		marker10	zOTU102	DDGS	23.7441	7.20674e-08	7.20674e-08		marker116	zOTU103	Chicken.feed	6.52463	0.0382997	0.0382997				zOTU68
marker26	zOTU6	DDGS	4.36754	0.0414319	0.0414319		marker15	zOTU34	DDGS	9.79802	5.95033e-07	5.95033e-07		marker117	zOTU141	Chicken.feed	6.43447	0.0400656	0.0400656				zOTU72
marker27	zOTU7	DDGS	4.35227	0.0166172	0.0166172		marker18	zOTU9	DDGS	14.3412	1.70582e-06	1.70582e-06		marker118	zOTU98	Chicken.feed	6.40237	0.0407138	0.0407138				zOTU75
marker28	zOTU37	DDGS	4.28448	0.00307639	0.00307639		marker23	zOTU35	DDGS	21.8529	6.21118e-06	6.21118e-06		marker35	zOTU11	DDGS	32.7241	7.83524e-08	7.83524e-08				zOTU77
marker29	zOTU36	DDGS	4.17727	0.00303654	0.00303654		marker29	zOTU14	DDGS	34.6524	3.55845e-05	3.55845e-05		marker37	zOTU37	DDGS	30.4022	2.5018e-07	2.5018e-07				zOTU88
marker30	zOTU35	DDGS	4.06364	0.00404161	0.00404161		marker30	zOTU36	DDGS	29.4456	5.43741e-05	5.43741e-05		marker39	zOTU35	DDGS	25.6259	2.72523e-06	2.72523e-06				zOTU89
marker31	zOTU70	DDGS	3.74232	0.00615078	0.00615078		marker35	zOTU64	DDGS	24.8008	0.000156122	0.000156122		marker48	zOTU70	DDGS	19.5256	5.75537e-05	5.75537e-05				zOTU91
marker32	zOTU39	DDGS	3.65318	0.00401529	0.00401529		marker36	zOTU70	DDGS	20.5828	0.000158535	0.000158535		marker55	zOTU6	DDGS	17.595	0.000151111	0.000151111				zOTU96
marker33	zOTU61	DDGS	3.61867	0.00434715	0.00434715		marker37	zOTU53	DDGS	3.15154	0.000192418	0.000192418		marker56	zOTU36	DDGS	17.4764	0.00016034	0.00016034
marker34	zOTU34	DDGS	3.58533	0.0149956	0.0149956		marker39	zOTU61	DDGS	18.8298	0.000329145	0.000329145		marker57	zOTU102	DDGS	16.8604	0.000218179	0.000218179
marker35	zOTU64	DDGS	3.58526	0.00300096	0.00300096		marker45	zOTU6	DDGS	4.03484	0.000718806	0.000718806		marker62	zOTU64	DDGS	15.8851	0.0003553	0.0003553
marker36	zOTU53	DDGS	3.4742	0.0270218	0.0270218		marker50	zOTU74	DDGS	15.6218	0.00151286	0.00151286		marker64	zOTU61	DDGS	15.8674	0.000358466	0.000358466
marker37	zOTU74	DDGS	3.37369	0.0023686	0.0023686		marker55	zOTU7	DDGS	9.12379	0.00362347	0.00362347		marker68	zOTU5	DDGS	15.1966	0.000501303	0.000501303
marker38	zOTU102	DDGS	3.29396	0.00129977	0.00129977		marker56	zOTU39	DDGS	33.5149	0.00456161	0.00456161		marker69	zOTU21	DDGS	15.1752	0.000506694	0.000506694
marker39	zOTU18	Swill	5.11868	0.00129977	0.00129977		marker68	zOTU10	DDGS	7.08544	0.0353152	0.0353152		marker74	zOTU34	DDGS	14.3549	0.0007636	0.0007636
marker40	zOTU19	Swill	5.03378	0.00172309	0.00172309		marker2	zOTU18	Swill	7.95172	3.65064e-13	3.65064e-13		marker83	zOTU39	DDGS	12.222	0.00221832	0.00221832
marker41	zOTU33	Swill	4.54169	0.00231889	0.00231889		marker4	zOTU16	Swill	6.47865	7.77082e-10	7.77082e-10		marker89	zOTU14	DDGS	10.9485	0.00419327	0.00419327
marker42	zOTU23	Swill	4.4782	0.0029283	0.0029283		marker6	zOTU12	Swill	4.62833	3.37104e-09	3.37104e-09		marker94	zOTU53	DDGS	10.6858	0.00478187	0.00478187
marker43	zOTU13	Swill	4.37995	0.0029283	0.0029283		marker9	zOTU33	Swill	26.9666	3.26563e-08	3.26563e-08		marker100	zOTU74	DDGS	10.3914	0.00554029	0.00554029
marker44	zOTU16	Swill	4.34951	0.00129977	0.00129977		marker11	zOTU29	Swill	12.2292	1.12618e-07	1.12618e-07		marker102	zOTU9	DDGS	9.8435	0.00728638	0.00728638
marker45	zOTU45	Swill	4.33675	0.0029283	0.0029283		marker12	zOTU89	Swill	33.3603	3.8691e-07	3.8691e-07		marker103	zOTU10	DDGS	9.5225	0.0085549	0.0085549
marker46	zOTU12	Swill	4.33375	0.00129977	0.00129977		marker13	zOTU88	Swill	25.059	4.2849e-07	4.2849e-07		marker119	zOTU7	DDGS	6.21275	0.0447629	0.0447629
marker47	zOTU63	Swill	4.02147	0.00300096	0.00300096		marker14	zOTU91	Swill	29.7911	4.85548e-07	4.85548e-07		marker1	zOTU18	Swill	101.254	1.03055e-22	1.03055e-22
marker48	zOTU67	Swill	3.9991	0.00300096	0.00300096		marker17	zOTU100	Swill	50.6674	1.10296e-06	1.10296e-06		marker2	zOTU12	Swill	80.405	3.46958e-18	3.46958e-18
marker49	zOTU68	Swill	3.96496	0.00300096	0.00300096		marker19	zOTU23	Swill	31.8033	2.09297e-06	2.09297e-06		marker3	zOTU16	Swill	79.7383	4.84232e-18	4.84232e-18
marker50	zOTU27	Swill	3.88323	0.0029283	0.0029283		marker20	zOTU55	Swill	10.0209	2.66608e-06	2.66608e-06		marker4	zOTU29	Swill	64.5623	9.56059e-15	9.56059e-15
marker51	zOTU29	Swill	3.85767	0.00129977	0.00129977		marker24	zOTU27	Swill	8.44065	1.29336e-05	1.29336e-05		marker5	zOTU88	Swill	60.7821	6.32897e-14	6.32897e-14
marker52	zOTU57	Swill	3.7851	0.0023686	0.0023686		marker25	zOTU13	Swill	21.0573	1.81588e-05	1.81588e-05		marker6	zOTU89	Swill	60.2694	8.17819e-14	8.17819e-14
marker53	zOTU88	Swill	3.72691	0.00129977	0.00129977		marker26	zOTU19	Swill	20.0161	2.3281e-05	2.3281e-05		marker7	zOTU91	Swill	60.2347	8.32162e-14	8.32162e-14
marker54	zOTU89	Swill	3.70453	0.00129977	0.00129977		marker27	zOTU45	Swill	20.097	2.89583e-05	2.89583e-05		marker8	zOTU23	Swill	57.3194	3.57477e-13	3.57477e-13
marker55	zOTU91	Swill	3.70065	0.00129977	0.00129977		marker28	zOTU127	Swill	84.3532	3.30299e-05	3.30299e-05		marker9	zOTU100	Swill	56.6448	5.00883e-13	5.00883e-13
marker56	zOTU100	Swill	3.6039	0.00129977	0.00129977		marker31	zOTU107	Swill	33.6051	6.69363e-05	6.69363e-05		marker10	zOTU33	Swill	55.5948	8.46736e-13	8.46736e-13
marker57	zOTU47	Swill	3.56823	0.0317804	0.0317804		marker32	zOTU96	Swill	29.6707	8.93047e-05	8.93047e-05		marker11	zOTU55	Swill	55.5125	8.82304e-13	8.82304e-13
marker58	zOTU55	Swill	3.54421	0.00129977	0.00129977		marker34	zOTU72	Swill	37.0121	0.000152704	0.000152704		marker12	zOTU47	Swill	53.6301	2.26137e-12	2.26137e-12
marker59	zOTU65	Swill	3.43131	0.00714619	0.00714619		marker38	zOTU67	Swill	30.2774	0.000290231	0.000290231		marker14	zOTU13	Swill	51.5679	6.34126e-12	6.34126e-12
marker60	zOTU75	Swill	3.42262	0.00714619	0.00714619		marker46	zOTU63	Swill	21.7139	0.000723312	0.000723312		marker15	zOTU45	Swill	49.8127	1.52512e-11	1.52512e-11
marker61	zOTU127	Swill	3.36889	0.00129977	0.00129977		marker47	zOTU68	Swill	17.3185	0.000853788	0.000853788		marker16	zOTU41	Swill	49.4037	1.87123e-11	1.87123e-11
marker62	zOTU107	Swill	3.34656	0.00129977	0.00129977		marker52	zOTU57	Swill	18.8866	0.0017959	0.0017959		marker17	zOTU67	Swill	47.7522	4.27307e-11	4.27307e-11
marker63	zOTU96	Swill	3.33082	0.00129977	0.00129977		marker53	zOTU75	Swill	10.56	0.00327926	0.00327926		marker18	zOTU57	Swill	47.3063	5.34037e-11	5.34037e-11
marker64	zOTU104	Swill	3.3261	0.00714619	0.00714619		marker54	zOTU65	Swill	8.97234	0.00351412	0.00351412		marker19	zOTU27	Swill	47.2281	5.55315e-11	5.55315e-11
marker65	zOTU72	Swill	3.29225	0.00129977	0.00129977		marker58	zOTU104	Swill	8.98871	0.00636786	0.00636786		marker20	zOTU65	Swill	47.0144	6.17965e-11	6.17965e-11
marker66	zOTU139	Swill	3.25684	0.00714619	0.00714619		marker59	zOTU60	Swill	8.80151	0.00691871	0.00691871		marker21	zOTU75	Swill	46.4686	8.11861e-11	8.11861e-11
marker67	zOTU132	Swill	3.24573	0.00714619	0.00714619		marker60	zOTU139	Swill	9.6002	0.0085141	0.0085141		marker22	zOTU127	Swill	46.0716	9.90109e-11	9.90109e-11
marker68	zOTU60	Swill	3.22956	0.00714619	0.00714619		marker61	zOTU132	Swill	11.6405	0.00878305	0.00878305		marker23	zOTU63	Swill	45.9685	1.04247e-10	1.04247e-10
marker69	zOTU136	Swill	3.21423	0.0317804	0.0317804		marker62	zOTU147	Swill	10.4566	0.0125247	0.0125247		marker24	zOTU107	Swill	45.8378	1.11291e-10	1.11291e-10
marker70	zOTU147	Swill	3.18041	0.00714619	0.00714619		marker64	zOTU77	Swill	13.4814	0.0231046	0.0231046		marker25	zOTU68	Swill	44.6033	2.06309e-10	2.06309e-10
marker71	zOTU77	Swill	3.15375	0.00714619	0.00714619		marker71	zOTU114	Swill	15.0756	0.0387631	0.0387631		marker26	zOTU96	Swill	44.1872	2.54023e-10	2.54023e-10
marker72	zOTU160	Swill	3.11123	0.0317804	0.0317804									marker27	zOTU72	Swill	42.4093	6.17929e-10	6.17929e-10
marker73	zOTU152	Swill	3.0657	0.0317804	0.0317804									marker28	zOTU104	Swill	42.3462	6.37726e-10	6.37726e-10
marker74	zOTU114	Swill	3.05628	0.00714619	0.00714619									marker30	zOTU19	Swill	40.4593	1.63822e-09	1.63822e-09
marker75	zOTU142	Swill	3.04788	0.0317804	0.0317804									marker31	zOTU132	Swill	37.9857	5.64306e-09	5.64306e-09
marker76	zOTU174	Swill	2.96488	0.0317804	0.0317804									marker32	zOTU139	Swill	37.3853	7.61864e-09	7.61864e-09
marker77	zOTU112	Swill	2.9609	0.0317804	0.0317804									marker33	zOTU60	Swill	35.0002	2.51076e-08	2.51076e-08
marker78	zOTU178	Swill	2.95326	0.0317804	0.0317804									marker34	zOTU147	Swill	33.1723	6.26223e-08	6.26223e-08
marker79	zOTU120	Swill	2.92697	0.0317804	0.0317804									marker36	zOTU136	Swill	30.73	2.12354e-07	2.12354e-07
														marker38	zOTU160	Swill	26.2762	1.96882e-06	1.96882e-06
														marker40	zOTU93	Swill	25.5255	2.86553e-06	2.86553e-06
														marker41	zOTU77	Swill	25.0266	3.67745e-06	3.67745e-06
														marker42	zOTU152	Swill	23.8983	6.46486e-06	6.46486e-06
														marker43	zOTU114	Swill	23.734	7.01829e-06	7.01829e-06
														marker45	zOTU142	Swill	20.1851	4.13865e-05	4.13865e-05
														marker49	zOTU178	Swill	19.392	6.15279e-05	6.15279e-05
														marker50	zOTU3	Swill	19.1512	6.9401e-05	6.9401e-05
														marker51	zOTU112	Swill	19.0268	7.38571e-05	7.38571e-05
														marker52	zOTU174	Swill	18.9643	7.61989e-05	7.61989e-05
														marker53	zOTU42	Swill	18.5547	9.35179e-05	9.35179e-05
														marker54	zOTU120	Swill	17.8019	0.000136259	0.000136259
														marker60	zOTU25	Swill	15.9955	0.000336219	0.000336219
														marker61	zOTU165	Swill	15.9417	0.000345381	0.000345381
														marker67	zOTU137	Swill	15.4058	0.000451516	0.000451516
														marker70	zOTU191	Swill	15.1654	0.000509174	0.000509174
														marker71	zOTU20	Swill	14.8056	0.000609534	0.000609534
														marker72	zOTU40	Swill	14.7026	0.000641773	0.000641773
														marker73	zOTU228	Swill	14.4888	0.000714153	0.000714153
														marker75	zOTU172	Swill	14.2136	0.00081951	0.00081951
														marker79	zOTU217	Swill	13.0122	0.00149428	0.00149428
														marker80	zOTU208	Swill	12.8814	0.00159533	0.00159533
														marker81	zOTU187	Swill	12.7162	0.00173265	0.00173265
														marker82	zOTU270	Swill	12.6945	0.00175158	0.00175158
														marker84	zOTU227	Swill	12.0329	0.00243837	0.00243837
														marker86	zOTU204	Swill	11.6878	0.00289755	0.00289755
														marker87	zOTU214	Swill	11.1197	0.00384926	0.00384926
														marker88	zOTU250	Swill	11.1197	0.00384926	0.00384926
														marker90	zOTU897	Swill	10.9447	0.00420135	0.00420135
														marker91	zOTU220	Swill	10.8708	0.00435953	0.00435953
														marker92	zOTU283	Swill	10.8708	0.00435953	0.00435953
														marker93	zOTU256	Swill	10.783	0.00455509	0.00455509
														marker95	zOTU135	Swill	10.6154	0.00495339	0.00495339
														marker96	zOTU130	Swill	10.6077	0.00497237	0.00497237
														marker97	zOTU170	Swill	10.6077	0.00497237	0.00497237
														marker104	zOTU240	Swill	9.44685	0.00888471	0.00888471
														marker107	zOTU28	Swill	9.12102	0.0104567	0.0104567
														marker109	zOTU177	Swill	8.79944	0.0122808	0.0122808
														marker110	zOTU169	Swill	8.51047	0.0141898	0.0141898
														marker111	zOTU205	Swill	7.68138	0.0214787	0.0214787

## Sheet: Posterior midgut per diet
LEFse	feature	enrich_group	ef_lda	pvalue	padj		DESeq	feature	enrich_group	ef_F	pvalue	padj		EdgeR	feature	enrich_group	ef_LR	pvalue	padj		zOTUs shared on cf	zOTUs shared on DDGS	zOTUs shared on Swill
marker1	zOTU1	Chicken feed	5.53151	0.00865169	0.00865169		marker2	zOTU15	Chicken.feed	22.8607	8.36974e-07	8.36974e-07		marker6	zOTU15	Chicken.feed	63.1077	1.9785e-14	1.9785e-14		zOTU15	zOTU10	zOTU11
marker2	zOTU8	Chicken feed	5.2768	0.00487972	0.00487972		marker19	zOTU28	Chicken.feed	4.00652	0.0230758	0.0230758		marker31	zOTU2	Chicken.feed	9.50789	0.00861765	0.00861765		zOTU2	zOTU14	zOTU12
marker3	zOTU15	Chicken feed	4.4121	0.00129977	0.00129977		marker20	zOTU30	Chicken.feed	2.36731	0.0275729	0.0275729		marker32	zOTU30	Chicken.feed	9.18054	0.0101501	0.0101501		zOTU30	zOTU23	zOTU127
marker4	zOTU2	Chicken feed	3.22539	0.0317804	0.0317804		marker21	zOTU2	Chicken.feed	4.72301	0.0337054	0.0337054		marker9	zOTU6	DDGS	39.7672	2.31555e-09	2.31555e-09			zOTU34	zOTU16
marker5	zOTU30	Chicken feed	3.14318	0.0317804	0.0317804		marker6	zOTU6	DDGS	10.3811	1.64472e-05	1.64472e-05		marker12	zOTU14	DDGS	31.1952	1.68285e-07	1.68285e-07			zOTU39	zOTU27
marker6	zOTU6	DDGS	5.22718	0.0175194	0.0175194		marker8	zOTU14	DDGS	3.1731	0.000597164	0.000597164		marker13	zOTU34	DDGS	28.3644	6.93012e-07	6.93012e-07			zOTU6	zOTU29
marker7	zOTU10	DDGS	4.94939	0.0219149	0.0219149		marker9	zOTU13	DDGS	8.83971	0.000774655	0.000774655		marker14	zOTU23	DDGS	25.5465	2.83565e-06	2.83565e-06			zOTU68	zOTU55
marker8	zOTU14	DDGS	4.776	0.00714619	0.00714619		marker10	zOTU10	DDGS	5.04668	0.00082913	0.00082913		marker15	zOTU10	DDGS	23.6258	7.40823e-06	7.40823e-06			zOTU84	zOTU60
marker9	zOTU9	DDGS	4.64971	0.00745591	0.00745591		marker11	zOTU34	DDGS	6.19789	0.00111318	0.00111318		marker17	zOTU68	DDGS	23.092	9.67467e-06	9.67467e-06			zOTU9	zOTU897
marker10	zOTU34	DDGS	4.38229	0.00434715	0.00434715		marker12	zOTU33	DDGS	7.13669	0.00149909	0.00149909		marker18	zOTU39	DDGS	19.2128	6.72976e-05	6.72976e-05
marker11	zOTU19	DDGS	4.26295	0.00358662	0.00358662		marker13	zOTU9	DDGS	10.4901	0.00245679	0.00245679		marker19	zOTU9	DDGS	17.2371	0.000180718	0.000180718
marker12	zOTU39	DDGS	4.00988	0.0317804	0.0317804		marker15	zOTU23	DDGS	13.2307	0.00923177	0.00923177		marker21	zOTU63	DDGS	14.0509	0.000888983	0.000888983
marker13	zOTU13	DDGS	3.85389	0.0143692	0.0143692		marker16	zOTU39	DDGS	3.3503	0.0125318	0.0125318		marker22	zOTU157	DDGS	14.0295	0.000898543	0.000898543
marker14	zOTU84	DDGS	3.61997	0.0157584	0.0157584		marker17	zOTU68	DDGS	11.3129	0.0159798	0.0159798		marker24	zOTU158	DDGS	13.7836	0.00101609	0.00101609
marker15	zOTU33	DDGS	3.5601	0.0149956	0.0149956		marker22	zOTU84	DDGS	5.34951	0.0400338	0.0400338		marker26	zOTU84	DDGS	12.8604	0.00161211	0.00161211
marker16	zOTU45	DDGS	3.48636	0.0157584	0.0157584		marker1	zOTU12	Swill	16.2821	2.50845e-07	2.50845e-07		marker27	zOTU20	DDGS	11.5711	0.00307159	0.00307159
marker17	zOTU20	DDGS	3.42747	0.0157584	0.0157584		marker3	zOTU27	Swill	14.7252	1.24674e-06	1.24674e-06		marker28	zOTU45	DDGS	11.2625	0.00358417	0.00358417
marker18	zOTU23	DDGS	3.35908	0.00714619	0.00714619		marker4	zOTU16	Swill	8.97493	1.61515e-06	1.61515e-06		marker29	zOTU35	DDGS	11.0802	0.00392618	0.00392618
marker19	zOTU68	DDGS	3.24341	0.00714619	0.00714619		marker5	zOTU29	Swill	16.6787	1.6277e-06	1.6277e-06		marker34	zOTU28	DDGS	7.3255	0.0256619	0.0256619
marker20	zOTU63	DDGS	3.10601	0.0317804	0.0317804		marker7	zOTU60	Swill	15.0555	2.34233e-05	2.34233e-05		marker1	zOTU12	Swill	126.802	2.91974e-28	2.91974e-28
marker21	zOTU157	DDGS	3.0803	0.0317804	0.0317804		marker14	zOTU55	Swill	6.36548	0.00317756	0.00317756		marker2	zOTU27	Swill	121.568	3.99743e-27	3.99743e-27
marker22	zOTU158	DDGS	3.05283	0.0317804	0.0317804		marker18	zOTU127	Swill	10.6772	0.0204069	0.0204069		marker3	zOTU29	Swill	119.606	1.0663e-26	1.0663e-26
marker23	zOTU11	Swill	5.33678	0.0226214	0.0226214		marker23	zOTU897	Swill	2.9517	0.0459365	0.0459365		marker4	zOTU16	Swill	110.363	1.08414e-24	1.08414e-24
marker24	zOTU12	Swill	5.13799	0.00129977	0.00129977		marker24	zOTU11	Swill	2.00822	0.0476979	0.0476979		marker5	zOTU60	Swill	106.17	8.81894e-24	8.81894e-24
marker25	zOTU16	Swill	4.83481	0.00129977	0.00129977									marker7	zOTU55	Swill	50.3291	1.17809e-11	1.17809e-11
marker26	zOTU27	Swill	4.71436	0.00129977	0.00129977									marker8	zOTU127	Swill	44.9648	1.72196e-10	1.72196e-10
marker27	zOTU29	Swill	4.61898	0.00129977	0.00129977									marker10	zOTU33	Swill	38.7949	3.76516e-09	3.76516e-09
marker28	zOTU60	Swill	4.0686	0.00129977	0.00129977									marker11	zOTU13	Swill	34.6079	3.05489e-08	3.05489e-08
marker29	zOTU55	Swill	3.68596	0.00714619	0.00714619									marker16	zOTU897	Swill	23.6136	7.45365e-06	7.45365e-06
marker30	zOTU127	Swill	3.27502	0.00714619	0.00714619									marker20	zOTU18	Swill	15.8599	0.000359805	0.000359805
marker31	zOTU897	Swill	3.18917	0.0317804	0.0317804									marker23	zOTU135	Swill	13.8478	0.000983991	0.000983991
														marker25	zOTU11	Swill	13.4226	0.0012171	0.0012171
														marker30	zOTU4	Swill	9.94458	0.00692728	0.00692728
														marker33	zOTU107	Swill	7.7471	0.0207844	0.0207844
														marker35	zOTU5	Swill	7.0091	0.0300603	0.0300603

## Sheet: Hindgut per diet
LEFse	feature	enrich_group	ef_lda	pvalue	padj		DESeq	feature	enrich_group	ef_F	pvalue	padj		EdgeR	feature	enrich_group	ef_LR	pvalue	padj		zOTUs shared on cf	zOTUs shared on DDGS	zOTUs shared on Swill
marker1	zOTU17	Chicken feed	5.1088	0.00405273	0.00405273		marker4	zOTU59	Chicken.feed	2.36645	0.00382155	0.00382155		marker3	zOTU62	Chicken.feed	29.864	3.27421e-07	3.27421e-07		zOTU134	zOTU10	zOTU12
marker2	zOTU8	Chicken feed	4.91065	0.00746556	0.00746556		marker5	zOTU21	Chicken.feed	8.67718	0.00530048	0.00530048		marker4	zOTU94	Chicken.feed	23.1275	9.50444e-06	9.50444e-06		zOTU15	zOTU49
marker3	zOTU28	Chicken feed	4.62869	0.0221482	0.0221482		marker6	zOTU15	Chicken.feed	1.38313	0.00646786	0.00646786		marker9	zOTU21	Chicken.feed	17.267	0.000178042	0.000178042		zOTU21	zOTU6
marker4	zOTU62	Chicken feed	4.34275	0.0317804	0.0317804		marker9	zOTU62	Chicken.feed	3.48397	0.0121044	0.0121044		marker10	zOTU15	Chicken.feed	16.4321	0.00027028	0.00027028		zOTU59
marker5	zOTU59	Chicken feed	4.11513	0.0206968	0.0206968		marker13	zOTU8	Chicken.feed	4.94747	0.0485163	0.0485163		marker11	zOTU145	Chicken.feed	15.4307	0.000445939	0.000445939		zOTU62
marker6	zOTU21	Chicken feed	4.06214	0.0023686	0.0023686		marker14	zOTU134	Chicken.feed	2.76332	0.048672	0.048672		marker12	zOTU134	Chicken.feed	15.2409	0.00049031	0.00049031		zOTU8
marker7	zOTU134	Chicken feed	3.45837	0.0317804	0.0317804		marker1	zOTU49	DDGS	3.99319	0.000913198	0.000913198		marker13	zOTU59	Chicken.feed	14.267	0.000797935	0.000797935
marker8	zOTU15	Chicken feed	3.43867	0.00714619	0.00714619		marker2	zOTU6	DDGS	5.42476	0.00193488	0.00193488		marker17	zOTU206	Chicken.feed	11.6441	0.00296156	0.00296156
marker9	zOTU7	DDGS	5.20461	0.00581821	0.00581821		marker8	zOTU10	DDGS	9.54276	0.0101876	0.0101876		marker18	zOTU207	Chicken.feed	11.0719	0.00394242	0.00394242
marker10	zOTU14	DDGS	4.85558	0.0224429	0.0224429		marker3	zOTU3	Swill	5.1347	0.00260727	0.00260727		marker20	zOTU123	Chicken.feed	9.76688	0.00757093	0.00757093
marker11	zOTU49	DDGS	4.30498	0.0036511	0.0036511		marker7	zOTU12	Swill	8.03663	0.00918341	0.00918341		marker21	zOTU221	Chicken.feed	9.67894	0.00791123	0.00791123
marker12	zOTU39	DDGS	4.11474	0.0149956	0.0149956		marker10	zOTU41	Swill	2.66631	0.0139523	0.0139523		marker22	zOTU8	Chicken.feed	8.23619	0.0162755	0.0162755
marker13	zOTU10	DDGS	3.77435	0.0157584	0.0157584		marker11	zOTU47	Swill	2.66633	0.0164588	0.0164588		marker23	zOTU114	Chicken.feed	7.65635	0.0217493	0.0217493
marker14	zOTU6	DDGS	3.71587	0.00714619	0.00714619		marker12	zOTU85	Swill	2.66111	0.0375535	0.0375535		marker25	zOTU362	Chicken.feed	6.89627	0.031805	0.031805
marker15	zOTU19	DDGS	3.29309	0.00910993	0.00910993									marker26	zOTU552	Chicken.feed	6.89627	0.031805	0.031805
marker16	zOTU33	DDGS	3.03886	0.0317804	0.0317804									marker29	zOTU482	Chicken.feed	6.71835	0.034764	0.034764
marker17	zOTU3	Swill	5.3572	0.0148464	0.0148464									marker30	zOTU121	Chicken.feed	6.47995	0.0391649	0.0391649
marker18	zOTU12	Swill	3.16927	0.00714619	0.00714619									marker6	zOTU6	DDGS	20.8806	2.92302e-05	2.92302e-05
														marker7	zOTU49	DDGS	20.3076	3.8928e-05	3.8928e-05
														marker8	zOTU11	DDGS	19.7254	5.2082e-05	5.2082e-05
														marker14	zOTU10	DDGS	14.2272	0.000813969	0.000813969
														marker19	zOTU33	DDGS	10.4122	0.00548305	0.00548305
														marker27	zOTU13	DDGS	6.79277	0.0334941	0.0334941
														marker1	zOTU41	Swill	32.6813	8.00452e-08	8.00452e-08
														marker2	zOTU47	Swill	30.4177	2.48239e-07	2.48239e-07
														marker5	zOTU85	Swill	21.4281	2.22306e-05	2.22306e-05
														marker15	zOTU12	Swill	11.7688	0.00278254	0.00278254
														marker16	zOTU4	Swill	11.7076	0.00286905	0.00286905
														marker24	zOTU27	Swill	6.98467	0.0304297	0.0304297
														marker28	zOTU16	Swill	6.7485	0.0342438	0.0342438
